# Supplementary material for: Immune-associated biomarkers for early diagnosis of Parkinson’s disease based on hematological lncRNA–mRNA co-expression
Source: Biosci Rep. 2020 Dec 21;40(12):BSR20202921. doi: 10.1042/BSR20202921 (PMC7753636; doi:10.1042/BSR20202921)
Supplement: Supplementary Table S1 [file BSR-2020-2921_supp.xlsx]

## Sheet: Supplementary table 1
Supplementary Table 1. The primers' information.
Primer name	Sequence (5' to 3')
POLR3B-F	TGCCATTACTGCAAGTCATCCT
POLR3B-R	TTGCAGGCATACGGAATACG
CAMK4-F	TCTGGCCTGGGCATAAATG
CAMK4-R	CAACAGCAAATGGGCATGAT
IFIT1-F	CTCTCTCTGCTTCCTTCTTCACATC
IFIT1-R	CCTGGTGCGTCCTTAGAAGAAA
IFIT2-F	TGCCACCTGCTACCATTGAC
IFIT2-R	AGCAGCCCACCCACCAT
IFIT3-F	TAGGCAGTATTTTCCTGTCAGCAT
IFIT3-R	GCCCTGGCCCATTTCCT
IFI6-F	GCCTCAAGTGATCCTCCTGTCT
IFI6-R	TCGTCGGCGCATGCTT
IRF7-F	AGCCCTTACCTCCCCTGTTA
IRF7-R	TGCCCTCTCAGGAGCCAA
PWAR6-F	TTTGCCTTTTTTCACCTATCAGATT
PWAR6-R	TGTTGGTCAAAAGTGCTAATTTCC
LINC00861-F	CAATCCTGACCTGGGACTACTTTAC
LINC00861-R	TGAACAGAGAGACAAGGAGCATCT
AC083843.1-F	GGCAGTAAGGGCATATGAAGCT
AC083843.1-R	GGGAATTCTGAGAGGCTGTTTTAA
